# Supplementary material for: Microbiota-Derived Extracellular Vesicles Promote Immunity and Intestinal Maturation in Suckling Rats
Source: Nutrients. 2023 Nov 6;15(21):4701. doi: 10.3390/nu15214701 (PMC10649425; doi:10.3390/nu15214701)
Supplement: Supplementary file 1 [file nutrients-15-04701-s001.zip]

Archive with 1 entries (1 files):
- nutrients-2659196-supplementary.pdf
